# Supplementary material for: Model variations in predicting incidence of Plasmodium falciparum malaria using 1998-2007 morbidity and meteorological data from south Ethiopia
Source: Malar J. 2010 Jun 16;9:166. doi: 10.1186/1475-2875-9-166 (PMC2898788; doi:10.1186/1475-2875-9-166)
Supplement: Additional file 2 — Sequence charts. Sequence charts for each of the 35 locations examined, mean meteorological conditions of 23 and 14 locations. The separate sheets in the Excel file are labeled by the name of the locations corresponding to the data. Data displayed include altitude, available meteorological variable(s) and P. falciparum incidence. [file 1475-2875-9-166-S2.XLS]

## Sheet: Daramalo Wacha
				Location	Daramalo Wacha
				Altitude	1182

## Sheet: Tepi
			Location	Tepi
			Altitude	1205

## Sheet: Arba Minch
					Location	Arba Minch
					Altitude	1220

## Sheet: Mirab Abaya
				Location	Mirab Abaya
				Altitude	1221

## Sheet: Bele
				Location	Bele
				Altitude	1240

## Sheet: Tercha Hospital
				Location	Tercha Hospital
				Altitude	1335

## Sheet: Jinka Hospital
				Location	Jinka Hospital
				Altitude	1373

## Sheet: Sawla
				Location	Sawla
				Altitude	1380

## Sheet: Konso Karat
					Location	Konso Karat
					Altitude	1431

## Sheet: Gesuba
					Location	Gesuba
					Altitude	1552

[truncated: 27 more sheets: Bedesa, Humbo Tebela, Amaro Kele, Cheleklektu, Wondo Genet, Areka, Alaba, Yirg Alem, Kebado, Wolayta Soddo, Koshe, Wolkite, Kemba, Laska, Aleta Wondo, Derara, Shone, Tora, Yirba, Boditi …]
